# Supplementary material for: Niobium-Containing Phosphate Glasses Prepared by the Liquid-Phase Method
Source: Int J Mol Sci. 2024 Dec 27;26(1):161. doi: 10.3390/ijms26010161 (PMC11720514; doi:10.3390/ijms26010161)
Supplement: Supplementary file 1 [file ijms-26-00161-s001.zip]

Archive with 1 entries (1 files):
- ijms-3380306-supplementary.pdf
